# Supplementary material for: Novel KLK4 Mutations Cause Hypomaturation Amelogenesis Imperfecta
Source: J Pers Med. 2022 Jan 24;12(2):150. doi: 10.3390/jpm12020150 (PMC8878363; doi:10.3390/jpm12020150)
Supplement: Supplementary file 1 [file jpm-12-00150-s001.zip]

Archive with 1 entries (1 files):
- jpm-1536606-supplementary.pdf
